# Supplementary material for: Small Structural Changes in Chili-Derived Capsaicin Resulting in Nonivamide Analogs of Significantly Improved Cytotoxicity and Good Tumor/Non-Tumor Cell Selectivity
Source: Molecules. 2025 Aug 25;30(17):3488. doi: 10.3390/molecules30173488 (PMC12429925; doi:10.3390/molecules30173488)
Supplement: Supplementary file 1 [file molecules-30-03488-s001.zip]

Archive with 1 entries (1 files):
- molecules-3764916-supplementary.pdf
